# Supplementary material for: An autopsy case of idiopathic fulminant eosinophilic myocarditis: a case report
Source: Eur Heart J Case Rep. 2025 May 26;9(6):ytaf262. doi: 10.1093/ehjcr/ytaf262 (PMC12168754; doi:10.1093/ehjcr/ytaf262)
Supplement: ytaf262_Supplementary_Data [file ytaf262_supplementary_data.zip]

Archive with 2 entries (2 files):
- Supplymental video1.mp4
- Supplymental video2.mp4
